# Supplementary material for: Molecular regionalization of the developing amphioxus neural tube challenges major partitions of the vertebrate brain
Source: PLoS Biol. 2017 Apr 19;15(4):e2001573. doi: 10.1371/journal.pbio.2001573 (PMC5396861; doi:10.1371/journal.pbio.2001573)
Supplement: S1 Table — (XLSX) [file pbio.2001573.s004.xlsx]

## Sheet: Sheet1
Gene	Accession number		Reference		Neural related expression data
	B floridae	B lanceolatum	B floridae	B lanceolatum
Brn1/2/4	AY078995		[1]		EN: Expression in two transverse patches in the most anterior region of the neural plate. LN: expression restricted to the roof of the anterior region of the cerebral vesicle.
Dach	AF541879		[2]		EN: No neural expression. LN: expression is restricted to a few ventral cells at the posterior end of the cerebral vesicle
Dlx	U47058		[3]		EN: strong expression in two clusters of cells bilaterally near the neuropore and weak expression in scattered lateral cells of along the AP axis. LN: single median cluster of neural tube cells with strong expression in the anterior part and roof of the neural tube, with the exception of pigment spot, and some scattered ventral cells.
Ebf/COE	AJ580840		[4]		EN-MN: expression is restricted to the middle AP third of the embryo throughout the DV extent of the neural plate, with the exception of the floor plate. LN: expression is restricted to the same domain that in EN but is periodic and in register with the adjacent somites and these patches of cells lie just posterior to somite boundaries.
En	U82487		[5]		LN: expression is detectable only in the dorsal nervous system in two small groups of cells midway along the rostrocaudal axis just caudal of the first pigment spot.
Fezf	XM_002610573	HM245959	[6]	[7]	EN to larval stages: expression is highly restricted to the most anterior part of the neural plate.
Fgf8	FJ266460.1	EU606035.1		[8]	EN-LN: anterior tip of the neural plate.
FoxA2	D84221		[9]		EN: intense signals in the presumptive notochord region but undetectable from the neural plate. LN: expression in the notochord but apparently not in the neural tube in transverse sections.
FoxB	AJ506162		[10]		EN-MN: expression was detected in two lateral stripes along the neural plate with an anterior boundary at the level of the first somite. LN: Expression in the nervous system continued in a series of blocks, one opposite each somite with the exception of somite 5.
FoxD	AF512537		[11]		EN-MN: expression is strong in the anterior neural plate. LN: the anterior neural expression becomes localized in a broad ventral domain in the cerebral vesicle, transcripts are also present along the entire dorsal side of the notochord.
Gata1/2/3	FJ615537.1 L	JQ942473.1	[12]	[13]	No neural expression
	FJ615538.1 S
Gbx	DQ416766.1	HM245960.1	[14]	[7]	EN to larval stages: expression in the neural plate, excepting the floor plate, posterior to the developing cerebral vesicle and very weakly in the presumptive notochord.
Gli	AJ252244.1		[6]		EN-LN: expression in the lateral neural plate and paraxial mesoderm.
Gsc	AF281674		[15]		EN-LN: expression was never detected outside of the notochord domain at the most posterior extent of the level of somite 8. No expression in neural plate was detected.
HH	Y13858.1	EU754743.1	[16]	[17]	EN: intense expression was detected throughout the prospective notochord. MN: Expression was also activated in the neural plate confined to the ventral midline, but excluded from the most anterior region of the plate. LN: expression rapidly disappeared with the exception of discrete areas of expression: the anterior notochord extension that underlies the cerebral vesicle and a few cells in the ve…
Hmx			[18]		No expression data published
Hox1	AB028206.2	JX088060.1	[19]	[20]	EN: strong signal is detected in the neural plate with the anterior border of expression that coincides with that in the mesoderm and strongest staining in the neural plate is at the level of somite 4. MN: neural plate expression becomes segmental from the level of mid-s2 to the boundary s5/6 with a periodicity matching the somitic segmentation. LN: expression is observed from the same anterior l…
Hox3	X68045.1	JX088062.1	[21]	[20]	EN: expression in the neural tube has an anterior boundary at the level of s4/5 and by MN this expression limit is at the level of mid-s4.
Hox6	Z35146.1	JX088066.1*	[22]	[20]	*MN: expression is restricted to a part of the neural plate with very sharp anterior limit at the level of the intersomitic cleft between s5 and s6 and posterior limit was two somites behind.
IrxA	FJ167343	EU754744.1	[23]	[24]	EN-MN: expression in the neural plate. LN: the neural expression is weakening in the neural tube and at either end of the notochord.
IrxB	EU754748.1	EU754747.1	[23]	[24]	EN-MN: expression is detected in the neural plate. LN: expression continues in the notochord and in the neural tube, where the neural expression is now limited to a few scattered cell group.
IrxC	EU754750.1	EU754749.1	[23]	[24]	EN-MN: expression in the neural plate. LN: the neural expression is weakening in the neural tube and at either end of the notochord.
Krox	AJ278149.1		[25]	[17]	LN: Initial expression is strong in the anterior cerebral vesicle (CV), including the prospective frontal eye region.
Lef	DQ148394.1		[26]		EN: weak expression in the neural plate MN: neural expression restricted to the anterior portion of the neural plate/diencephalon. LN: expression in the cerebral vesicle.
Lfringe	AJ566297.1		[27]		EN: expression is visible in the neural plate in a segmented pattern. MN: neural expression in patches adjacent to boundaries between mesodermal segments.
Lhx1/5	DQ399521.1		[28]		MN: expression far anteriorly in the central nervous system and more posteriorly in segmentally arranged clusters of neural cells, most conspicuously at the levels of somites three through six, these clustered neural cells are located ventrolaterally in the neural tube and are probably differentiating motoneurons.
Lhx2/9a	XM_002592438.1		[18]		No expression data published
Meis			[18]	[29]	No expression data published
MnxA	AF308821.1		[30]		EN-MN: neurectodermal expression is extensive and uniform. MN-LN: expression resolves into a series of bilateral pairs of spots, being the most rostral and the largest, opposite s1, just behind the cerebral vesicle. The next three pairs of spots are positioned opposite to the centre of s2 to s4 with the exception of s5 where there is a gap and the subsequent pairs of spots are located opposite to…
Msx	AJ130766.1		[31]		EN-MN: expression confined to the lateral neural plate, excluded from the midline and being most intense adjacent to s5. LN: expression is activated along neural tube but excluded from the extremes.
Nkx2.1	AF077840.1		[32]		EN: expression is limited to floor plate and possibly basal plate. MN: the ventral expression becomes segmented being strongest anteriorly. LN: expression is limited to the anterior end of the nerve cord (cv).
Nkx2.2	AF032999.1		[33]		MN: Detectable expression extends along the middle 3/4 of anteroposterior axis of the cerebral vesicle and is most intense posteriorly. LN: expression domains of AmphiNk2-2 remain conspicuous in the cerebral vesicle.
Nkx6	EEN65080.1		[34]		No expression data published
Nova	JF314363.1	JF314355.1		[35]	MN-LN: discrete expression was detected in repetitive neural precursors reminiscent of motoneuron markers and consistent with vertebrate expression patterns.
Otx	AF043740.1	EU685295.1	[36]	[17]	EN: Double labeling for both Otx and Gbx expression in the neural plate, shows a narrow zone of overlap encompassing about 3–4 cells just posterior to the cv. MN: the domains of strong expression of Gbx and Otx in the CNS abut just posterior to the cerebral vesicle. (From Castro et al., 2006)
Pax2/5/8	AF053763.1	EU685298.1	[37]	[17]	EN: expression is detected in a small cluster of neural plate cells on either side of the midline at the level of the S5. MN: neural plate expression spreads anteriorly and posteriorly, except in the midline. LN:Neural expression extends through the anterior half of the nerve cord, excluding the cerebral vesicle; expressing cells can be located anywhere except in the midventral floor plate cells.
Pax3/7	AF165886.1		[38]		EN: expression appears throughout neural plate but remains strong along the lateral edges. MN: expression at the lateral edges of the neural plate is limited to the anterior end of the nerve cord. LN: expression is detected throughout the dorsal third of the nerve cord at the level of the cerebral vesicle.
Pax4/6	AJ223440.1		[39]		EN: the expression in the anterior neural plate becomes localized in two bilateral spots. MN: near the anterior end of the neural tube, the two spots of AmphiPax-6 expression merge medially. LN: expression continues in the anterior neural tube, where transcripts are conspicuous in several anteroventral cells of the frontal eye, probably in the type 1 and/or type 2 receptor cells of Lacalli.
Sim	AJ506161		[10]		MN-LN: expression domain restricted to an isolated block of neural cells adjacent to the centre of the first somite.
Six3/6	EF195743		[40]		EN to larval stages: expression anteriorly in neural plate and notochord.
Snail	AF081809.1	HM359129.1	[41]	[42]	EN: expression is extinguished in the developing somites and expands throughout the neural plate. MN: transcripts are located throughout the invaginating neural plate. LN: expression can be detected dorsally along the length of the embryo; snail-expressing cells are confined to the neural tube.
SoxB2	DQ644542.1		[43]		EN to larval stages: coexpression in the developing CNS with SoxB1.
Rx	XM_002609729.1	ABD62780.1	[44]		LN to larval stages: expression demarcates the anterior end of the cerebral vesicle.
Wnt3	AF361013.1	EU685300.1	[45]	[17]	MN: expression appears along the edges of the neural plate. LN: the curling of the neural plate carries the neural signal into the dorsal region of the neural.
Wnt5	AF361014.1	EU685301.1	[45]	[17]	LN: expression commences in the cerebral vesicle.
Wnt7		EU685303.1		[17]	MN: Expression in the central neural plate.
Wnt8	AF190470.1		[46]		Early larvae: neural expression detected in early larvae in the cerebral vesicle at a position that probably corresponds to the posterior diencephalic forebrain.
Zic	AJ252245		[47]		EN: expression in the neural plate, posterior expression localized to the lateral regions of the neural plate. MN-LN: As neurulation proceeds, expression is switched off throughout the remaining neural plate.
	Reference
	1.	Candiani S, Castagnola P, Oliveri D, Pestarino M. Cloning and developmental expression of AmphiBrn1/2/4, a POU III gene in amphioxus. Mech Dev 2002;116:231–4.
	2.	Candiani S, Kreslova J, Benes V, Oliveri D, Castagnola P, Pestarino M, et al. Cloning and developmental expression of amphioxus Dachschund. Gene Expr Patterns 2003;3:65–9. doi:10.1016/S1567-133X(02)00070-4.
	3.	Holland ND, Panganiban G, Henyey EL, Holland LZ. Sequence and developmental expression of AmphiDll, an amphioxus Distal-less gene transcribed in the ectoderm, epidermis and nervous system: insights into evolution of craniate forebrain and neural crest. Development 1996;122:2911–20.
	4.	Mazet F, Masood S, Luke GN, Holland ND, Shimeld SM. Expression of AmphiCoe, an Amphioxus COE/EBF Gene, in the Developing Central Nervous System and Epidermal Sensory Neurons. Genesis 2004;38:58–65. doi:10.1002/gene.20006.
	5.	Holland LZ, Kene M, Williams N a, Holland ND. Sequence and embryonic expression of the amphioxus engrailed gene (AmphiEn): the metameric pattern of transcription resembles that of its segment-polarity homolog in Drosophila. Development 1997;124:1723–32.
	6.	Shimeld SM. C2H2 zinc finger genes of the Gli, Zic, KLF, SP, Wilms’ tumour, Huckebein, Snail, Ovo, Spalt, Odd, Blimp-1, Fez and related gene families from Branchiostoma floridae. Dev Genes Evol 2008;218:639–49. doi:10.1007/s00427-008-0248-6.
	7.	Irimia M, Piñeiro C, Maeso I, Gómez-Skarmeta JL, Casares F, Garcia-Fernàndez J, et al. Conserved developmental expression of Fezf in chordates and Drosophila and the origin of the Zona Limitans Intrathalamica (ZLI) brain organizer. Evodevo 2010;1:7. doi:10.1186/2041-9139-1-7.
	8.	Bertrand S, Camasses A, Somorjai I, Belgacem MR, Chabrol O, Escande M-LL, et al. Amphioxus FGF signaling predicts the acquisition of vertebrate morphological traits. Proc Natl Acad Sci U S A 2011;108:9160–5. doi:10.1073/pnas.1014235108.
	9.	Terazawa K, Satoh N. Formation of the chordamesoderm in the amphioxus embryo: Analysis with Brachyury and fork head/HNF-3 genes. Dev Genes Evol 1997;207:1–11. doi:10.1007/s004270050086.
	10.	Mazet F, Shimeld SM. The evolution of chordate neural segmentation. Dev Biol 2002;251:258–70. doi:10.1006/dbio.2002.0831.
	11.	Yu J-K, Holland ND, Holland LZ. An amphioxus winged helix/forkhead gene, AmphiFoxD: insights into vertebrate neural crest evolution. Dev Dyn 2002;225:289–97. doi:10.1002/dvdy.10173.
	12.	Gillis WQ, St John J, Bowerman B, Schneider SQ. Whole genome duplications and expansion of the vertebrate GATA transcription factor gene family. BMC Evol Biol 2009;9:207. doi:10.1186/1471-2148-9-207.
	13.	Pascual-Anaya J, Albuixech-Crespo B, Somorjai IML, Carmona R, Oisi Y, Álvarez S, et al. The evolutionary origins of chordate hematopoiesis and vertebrate endothelia. Dev Biol 2013;375:182–92. doi:10.1016/j.ydbio.2012.11.015.
	14.	Castro LFC, Rasmussen SLK, Holland PWH, Holland ND, Holland LZ. A Gbx homeobox gene in amphioxus: Insights into ancestry of the ANTP class and evolution of the midbrain/hindbrain boundary. Dev Biol 2006;295:40–51. doi:10.1016/j.ydbio.2006.03.003.
	15.	Neidert AH, Panopoulou G, Langeland JA. Amphioxus goosecoid and the evolution of the head organizer and prechordal plate. Evol Dev 2000;2:303–10. doi:10.1046/j.1525-142X.2000.00073.x.
	16.	Shimeld SM. The evolution of the hedgehog gene family in chordates: insights from amphioxus hedgehog. Dev Genes Evol 1999;209:40–7.
	17.	Somorjai I, Bertrand S, Camasses A, Haguenauer A, Escriva H. Evidence for stasis and not genetic piracy in developmental expression patterns of Branchiostoma lanceolatum and Branchiostoma floridae, two amphioxus species that have evolved independently over the course of 200 Myr. Dev Genes Evol 2008;218:703–13. doi:10.1007/s00427-008-0256-6.
	18.	Takatori N, Butts T, Candiani S, Pestarino M, Ferrier DEK, Saiga H, et al. Comprehensive survey and classification of homeobox genes in the genome of amphioxus, Branchiostoma floridae. Dev Genes Evol 2008;218:579–90. doi:10.1007/s00427-008-0245-9.
	19.	Wada H, Garcia-Fernandez J, Holland PW, Garcia-Fernàndez J, Holland PW. Colinear and segmental expression of amphioxus Hox genes. Dev Biol 1999;213:131–41. doi:10.1006/dbio.1999.9369.
	20.	Pascual-Anaya J, Adachi N, Alvarez S, Kuratani S, D’Aniello S, Garcia-Fernandez J, et al. Broken colinearity of the amphioxus Hox cluster. Evodevo 2012;3:28. doi:10.1186/2041-9139-3-28.
	21.	Holland PW, Holland LZ, Williams N a, Holland ND. An amphioxus homeobox gene: sequence conservation, spatial expression during development and insights into vertebrate evolution. Development 1992;116:653–61.
	22.	Garcia-Fernandez J, Holland PW, Garcia-Fernández J, Holland PW. Archetypal organization of the amphioxus Hox gene cluster. Nature 1994;370:563–6. doi:10.1038/370563a0.
	23.	Kaltenbach SL, Holland LZ, Holland ND, Koop D. Developmental expression of the three iroquois genes of amphioxus (BfIrxA, BfIrxB, and BfIrxC) with special attention to the gastrula organizer and anteroposterior boundaries in the central nervous system. Gene Expr Patterns 2009;9:329–34. doi:10.1016/j.gep.2009.02.003.
	24.	Irimia M, Maeso I, Garcia-Fernàndez J. Convergent evolution of clustering of Iroquois homeobox genes across metazoans. Mol Biol Evol 2008;25:1521–5. doi:10.1093/molbev/msn109.
	25.	Knight RD, Panopoulou GD, Holland PW, Shimeld SM. An amphioxus Krox gene: insights into vertebrate hindbrain evolution. Dev Genes Evol 2000;210:518–21. doi:10.1007/s004270050341.
	26.	Lin H-C, Holland LZ, Holland ND. Expression of the AmphiTcf gene in amphioxus: insights into the evolution of the TCF/LEF gene family during vertebrate evolution. Dev Dyn 2006;235:3396–403. doi:10.1002/dvdy.20971.
	27.	Mazet F, Shimeld SM. Characterisation of an amphioxus Fringe gene and the evolution of the vertebrate segmentation clock. Dev Genes Evol 2003;213:505–9. doi:10.1007/s00427-003-0351-7.
	28.	Langeland JA, Holland LZ, Chastain RA, Holland ND. An amphioxus LIM-homeobox gene, AmphiLim1/5, expressed early in the invaginating organizer region and later in differentiating cells of the kidney and central nervous system 2006;2:110–6.
	29.	Irimia M, Maeso I, Burguera D, Hidalgo-Sanchez M, Puelles L, Roy SW, et al. Contrasting 5′ and 3′ evolutionary histories and frequent evolutionary convergence in Meis/hth gene structures. Genome Biol Evol 2011;3:551–64. doi:10.1093/gbe/evr056.
	30.	Ferrier DEK, Brooke NM, Panopoulou G, Holland PWH. The Mnx homeobox gene class defined by HB9 , MNR2 and amphioxus AmphiMnx. Dev Genes Evol 2001;211:103–7. doi:10.1007/s004270000124.
	31.	Sharman AC, Shimeld SM, Holland PW. An amphioxus Msx gene expressed predominantly in the dorsal neural tube. Dev Genes Evol 1999;209:260–3.
	32.	Venkatesh T V., Holland ND, Holland LZ, Su MT, Bodmer R. Sequence and developmental expression of amphioxus AmphiNk2-1: Insights into the evolutionary origin of the vertebrate thyroid gland and forebrain. Dev Genes Evol 1999;209:254–9. doi:10.1007/s004270050250.
	33.	Holland LZ, Venkatesh T V., Gorlin A, Bodmer R, Holland ND. Characterization and developmental expression of AmphiNk2-2, an NK2 class homeobox gene from amphioxus (phylum chordata; subphylum cephalochordata). Dev Genes Evol 1998;208:100–5. doi:10.1007/s004270050159.
	34.	Pollard SL, Holland PW. Evidence for 14 homeobox gene clusters in human genome ancestry. Curr Biol 2000;10:1059–62.
	35.	Irimia M, Denuc A, Burguera D, Somorjai I, Martín-Durán JM, Genikhovich G, et al. Stepwise assembly of the Nova-regulated alternative splicing network in the vertebrate brain. Proc Natl Acad Sci U S A 2011;108:5319–24. doi:10.1073/pnas.1012333108.
	36.	Williams N a, Holland PW. Gene and domain duplication in the chordate Otx gene family: insights from amphioxus Otx. Mol Biol Evol 1998;15:600–7.
	37.	Kozmik Z, Holland ND, Kalousova A, Paces J, Schubert M, Holland LZ. Characterization of an amphioxus paired box gene, AmphiPax2/5/8: developmental expression patterns in optic support cells, nephridium, thyroid-like structures and pharyngeal gill slits, but not in the midbrain-hindbrain boundary region. Development 1999;126:1295–304.
	38.	Holland LZ, Schubert M, Kozmik Z, Holland ND. AmphiPax3/7, an amphioxus paired box gene: insights into chordate myogenesis, neurogenesis, and the possible evolutionary precursor of definitive vertebrate neural crest. Evol Dev 1999;1:153–65.
	39.	Glardon S, Holland LZ, Gehring WJ, Holland ND. Isolation and developmental expression of the amphioxus Pax-6 gene (AmphiPax-6): insights into eye and photoreceptor evolution. Development 1998;125:2701–10.
	40.	Kozmik Z, Holland ND, Kreslova J, Oliveri D, Schubert M, Jonasova K, et al. Pax-Six-Eya-Dach network during amphioxus development: Conservation in vitro but context specificity in vivo. Dev Biol 2007;306:143–59. doi:10.1016/j.ydbio.2007.03.009.
	41.	Langeland J a., Tomsa JM, Jackman Jr. WR, Kimmel CB. An amphioxus snail gene: Expression in paraxial mesoderm and neural plate suggests a conserved role in patterning the chordate embryo. Dev Genes Evol 1998;208:569–77. doi:10.1007/s004270050216.
	42.	Bertrand S, Escriva H, Escrivà H. Evolutionary crossroads in developmental biology: amphioxus. Development 2011;138:2639–48. doi:10.1242/dev.085464.
	43.	Meulemans D, Bronner-fraser M. The amphioxus SoxB family: implications for the evolution of vertebrate placodes. Int J Biol Sci 2007;3:356–64.
	44.	Vopalensky P, Pergner J, Liegertova M, Benito-Gutierrez E, Arendt D, Kozmik Z. Molecular analysis of the amphioxus frontal eye unravels the evolutionary origin of the retina and pigment cells of the vertebrate eye. Proc Natl Acad Sci U S A 2012;109:15383–8. doi:10.1073/pnas.1207580109.
	45.	Schubert M, Holland LZ, Stokes MD, Holland ND. Three amphioxus Wnt genes (AmphiWnt3, AmphiWnt5, and AmphiWnt6) associated with the tail bud: the evolution of somitogenesis in chordates. Dev Biol 2001;240:262–73. doi:10.1006/dbio.2001.0460.
	46.	Schubert M, Holland LZ, Holland ND, Jacobs DK. A phylogenetic tree of the Wnt genes based on all available full-length sequences, including five from the cephalochordate amphioxus. Mol Biol Evol 2000;17:1896–903.
	47.	Gostling NJ, Shimeld SM. Protochordate Zic genes define primitive somite compartments and highlight molecular changes underlying neural crest evolution. Evol Dev 2003;5:136–44.
