# Supplementary material for: Molecular regionalization of the developing amphioxus neural tube challenges major partitions of the vertebrate brain
Source: PLoS Biol. 2017 Apr 19;15(4):e2001573. doi: 10.1371/journal.pbio.2001573 (PMC5396861; doi:10.1371/journal.pbio.2001573)
Supplement: S2 Table — (XLSX) [file pbio.2001573.s005.xlsx]

## Sheet: Hoja1
Gene	Ref.	Ref.	Probe B. lanceolatum
	B. floridae	B. lanceolatum
Brn1/2/4	AY078995		>BlPou3f(Brn1/2/4) CACTAGTGATTGATGGCTACAACAACATCACTACCGTCTAGTCCCTACATAGTGAGCAGTACTGCTGCGCCGATCGTCACCACACAGGACGACAATATGCAGGTTCCCAGCGTCTCTCAGGCCAGCTACAGGGACATACAGAAGCTACCAACCGATTACCTCGGGCAGCAGCAAGCCGTCAGCAATGGGCACCCCCTCTCGCAAGCACACCAATGGGTCCTACCGCACACGGAAGGCTCGCCGTGGCCAAGCAGCCTGGCCGCCGCCGCCGGAATCGGAGTTTTCACGACGGCAGACATCAAGCAGGGGAGGGAAGACTTACACGGGGCCATACTGCATCACAGGCCGCAGCAGCAGCAGCAACAACAGGCCCAGCAGCA…
Dach	AF541879		>BlDach
			GCNTGTACACCAAGCTGAAGCGCCTGGACATCACCCCGGTCGTCTGCNACGTGGAGCAGGTTCGGATCCTACGGGGCCTCGGTGCGATCCAGCCGGGCGTCAACCGCTGCAAGCTCCTCAGCAAAGAAGAGTTCGACGTCCTTTACGAAGACTGCACAAATTCCAGTAGCCGACCTGGCCGCCCCCCCAAGAGAGCTCACCCCTCCCTGATGCCCCCCCTCATCCACGACCACAAAAAGATGCACCTGGAGAACGGAGACTTCGACTTCACAGGACACACACCGATAGCTTTCCAACGTTTCTCCCCGTTAGGGAGCAAATCGTCGGATTTGAAAGCCGTGTCTGGGGACAAGACATCCTCTTTAGTCTCGTCCAGCGGACTCCTTGCCATTCCTCGCA…
Dlx	U47058		>Dll_Bla TCCATGGTCCATTCCAGCTACCCCGTccGATGCCTCCACCCGACCCCGCACACTCAGcaCGAAAGCGCCTTCAGTACCGCGGCGCCGCACTCCCGCCCCCTCGGGTACCCCTTCTCCATGAACCCGATGGCCAACCATCCAGGCCACCCGTACGGAAACCCTTACTCCACGGCGGCGGTGACGCCAGTCTCCGAGAGCAGGTTAGGGGGTTTCTCCGACGACGACAACGAGCGACTATATCACTTTTCCCGGACAGACAAGTCGCCTGACCCGACAGACCAACGCATCAATGGCAAGGGCAAGAAAATGCGTAAACCTCGCACCATCTACACAAGCTTCCAGCTCcagcagctcaaccGGAGGTTCCAGAGAACCCAGTACCTCGCTCTA…
Ebf/COE	AJ580840		>BlEbf/COE ATCATCATCGAGGACAACTTTTCGGCAGCTTACAAGTTTGTGTTTGGTACAATGCTGTTAGGGAGTGAGCTGATCACACCACATGCGATTCGGGTGGCAGCACACCGCCACGGCACATCCCTGGTGTTGTGAAAGTCACATTTGTTCGTACAAGTCCAAACAGTTTCTGCAAAGGGCGCACCTGGGAGATTTGTCTACACTTCGCTGAATGAGCCGCCGATAGACTATGTTTTTCAGAGGGTTAGCAAAGTTGGTGCCCAGGGCATCCAGGGGACCCAGAAAGGCTTCCAAAGGAAATCATCCTGAAGCGTGCAGCAGATTTGGCAAGAAGCCATCTACAGTATCCTCGCAACCCGAACCTTTCCTGCGTTCACAGGACCCAGGTCTC…
Fezf	XM_002610573	HM245959	>BlFezf ATGGCAATGTTCGGAACCCTGTCTACACGCGCCGAGCTCGGCGGCAGCACCAAGACCCCGGGCCCGCAGACAGACGGCAGGGACAGCGGTTGCTCACTCGCTGCCCGGGTCGAGCCCCGCTCGTCCGACAAGAAAGAACTGGCTTTCTCCATAGCACGAATTATGGAGCCGTCGCCGAGCAAACCCACCCCGAGGCACTCCACGGGCACCACCGTGGACTCCACCGCTGACTTCAGACGCGCCGTCCCGTCGCTGGGCCATCCATGTTTCCCCCTCTCCGTCCTGGACCTGAGCGGCGCCGCGGACCTACGGAAGGGACTCCTGACAGAACACGGCGTCAAGTCGTTCCGTCCGGCACAGCTAACCGCCGAAATGTCAGAAGCGAGCCGTC…
FoxA2	D84221		>BlaFoxAa ACCGGTGTACGAGATGCTGTCTGCACCGAAGGGATACCCGACAGGGACCACGATGAACACGATGGGGATGAACACCATGTCGAGCATGGGAGGGATGAACCACGCGACGTACACGGGCACGGGGCCCGTCAACCCCGGGGCCTACTCCGCCTCGGCCTACTCAGGGACCATGAACGGCATGGGCACGGGCTACCCGGCAGCTGGCGGCATGGGGGGCCTGCAGTCCTACCCGGCCGGCTCCGTCAATGCCATGGGCACCATGCAGACTATGAACAATATGGCTTTGAACAGAAACGCCATAGCCGAGCGTGAGAAGGCGTACAGACGCAGCTACACGCACGCCAAGCCGCCCTACTCCTACATCTCTCTCATCACCATGTCCATCCAGA…
FoxB	AJ506162		>BlFoxB TGCCTCGGCCGGGTAAGGACAGCTACGGGAACGAGAAGCCGCCGTACTCGTACATCTCGCTGACAGCCATGGCTATCCAGTCGTCCGGGGAGAAGATGCTACCGCTGTCGGATATCTACAAGTTTATCATGGACAGATTCCCGTTCTACCGACAGAACACCCAGCGGTGGCAGAACTCTCTACGTCACAACCTCTTCAACGACTGCTTCATCAAGATCCCCCGTAGGCCAGACCAGCCGGGGCAAGGCAGCTTCTGGGCCCTGCACCCGATGTGTGGGGACATGTTCGAGAACGGGAGCTTCCTGCGGCGGAGAAAGCGCTTCAAGTCGATGCCAAGGCAGCAGAAGAGTCATGTGGTGGCTGCGGACGGCATACAAGTCAAGCCCATGTC…
FoxD	AF512537		>BlFoxD ATGGCGGCCACGGATCCGTACAGACACCACCTGGGACTGATCCACCCACANTACCACCCTCACCCAGCGGCGCTGCCGTACCACTACATGTCCCCGCTACCGCCGCCCGTCCCCCTGCCCCTCCCCCACGCGCCGACCGCCGCAGACTTCGCACGGACGCAGGCGCTGGCCGCGCAGATCGCCGGGGGAGTCGGCGCCTTCGCCTCGGTGGGCGGGTTGACCCTGCCCGTCACCACCCCCGTCACGACGCACCGGCCGGCGGGGTTCTCCATAGAAAACATCATCGGGAGCAGCGCTGCCAGCGACAAGACTGTCTCCACCACGTTCTCCATCAGCACGACGGGAGCCCCGGCGTTCCGGCCGGCCGTGTCGGTCCCCGCCACCATCCCGG…
Gata1/2/3	FJ615537.1(L)	JQ942473.1	>BlGATA1/2/3 CTCCCGGCCGCCATGGCGGCCGCGGGAATTCGATTATTACTGGTGCTAGTTGGAGGGCACGTAGCTCATGTGGGGCATGGTCGCGCTCAGGCTGGCGCCGCAGTCGGAGAAGGGCGGGGAGTTTACCGGCATGGAGGTGAAGGCCGTCAGCTTGTCGTCCGACTTCATGAGGTTCAGCTCGTCCTGCTTCCCCTTCCTCTTGGACTTGTTGGACACTTTCCTGTTACGTGTCTGGATGCCGTCCTTCTTCATGGTCAGGGGTCTGTTCACCGCGTGCAGCTTGTAGTAAAGTCCACAGGCGTTGCAGACGGGGTCGCCATTCTGGTTCCTTCGCCACAGGGTAGTGGTGGTGGTCTTGCAGTTTGCACACTGGGTGCCGGCTCTTC…
	FJ615538.1 (S)
Gbx	DQ416766.1	HM245960.1	>BlGbx CGTTGTAAAACCACNGACAGGTCTTAAGCTCGGGCCCCAAATAATGATTTTATTTTGACTGATAGTGACCTGTTCGTTGCAACAAATTGATGAGCAATGCTTTTTTATAATGCCAACTTTGTACAAAAAAGTTGGGTTTTGGGGCGCACACCCCTCAATTTTCGCCAAGCATGCGGCAAAAGGACCGGGGGGATATGTGCAGCAAAAACAAGCGGTGAAACCGTCGGAGAGAGACGCGAGCTGGCGGCGGGAGCGGAGGTGAAAATGCAGCGGCACAGCACCGCTTTCAGCATCGAGGCGCTGATCGCCAAGCCCCGGCACGCGCCGCCGGCAGTGTACGGGGGGTACAGCATGTTCGTCCCGCAGCCGCTGCTGGTGCAGACCGTGGCGGG…
Gli	AJ252244.1		>BlaGli cACCCAGTCGCCAAAGTTATAAAATGTCTAaccaATGGGGTCGCAGCCCTTGAGTCCCATGGAAGTCAGCATGGGTGTGTTAGATCACAGTCCGAACCCTCCCTCGTACAACGCCTCTCAGATGAGTCCAGCTCAACAATTCAGTCCAGCTAGTTTTGATCCCAACTTAAACTCACCCTCTTGCAGAGTGCAGCAGAACTACAGCCAAATGGGAATGCAGTCTCCTGTGCCAAATTATGCAAGTCCAACAAGACAGGCTCAGAACATGGCACCGAAGCTCCCAGGTATCCAACCACAGATGATGAGTCCTCAACGTCAGCAGACTCAGCAAcaGATGCAACAGATGCAAAACATGCAGAGCCAACAACAGATGCAACAGCAGATGCAGCAA…
Gsc	AF281674		>Bl_Gsc TCGCACAGGAGTACCCAACAGGTTATCCCACCTCTCCCTGCATGGCCTCAGCCTACGTGCCCGGACTGCCCATCACTGCCTACGCGGCCCCGGCCTGGACCACCTCCCCGGTGCAGATGGCGATCGGCCAGGCGACCCACCCCGCCATGTTCGGGCGGCAGGGCCGGAGGAAGCGGCGGCACCGCACCATCTTCACGGAGGAGCAGCTGGAGCTGCTGGAGAAGACGTTCGAGAAGACGCACTACCCGGACGTGCTGCTGCGGGAGGAGCTCGCCATGAAGGTGGAGCTGAAGGAGGAGAGAGTTGAGGTATGGTTCAAGAACCGCCGTGCCAAGTGG
HH	Y13858.1	EU754743.1	>BlHh CATGACACAGAGATGTAAGGACAAGCTAAACGCGCTGGCCATTTCCGTTATGAATCAGTGGGAGGGGGTAAAACTAAGAGTGACGGAAGGATGGGACGAGGACGGCTTTCACACCGAAGAGTCGCTACACTACGAGGGCAGGGCGGTGGACATCACCACAAGCGACAGGGACAGAACGAAATACGGCATGCTGGCCAGGTTAGCGGTGGAGGCTGGGTTCGACTGGGTGTACTACGAGTCTAAGGCGCACATACACTGTTCCGTAAAGGCAGAATCCGACACAACGGCGACCCAGGGCGGTTGCTTTCCTGAGGAATCATGGGTAACGAGGGACGATGGGAACCGGATTCGAATGCGTGACGTCAGACCGGGCGACAAAGTGCTGAGCATGGA…
Hmx			pending
Hox1	AB028206.2	JX088060.1	>BlHox1 CGAGCGGCCGCCAGTGTGATGGATATCTGCAGAATTCGCCCTTGCCACCACATGGGCAATGGTTACGGGACGAACAACCACGCTGCTATGTACTCGGGGAGTTTCGGGGCAGAGCTTGCCGGCTCTTATTCGTCGTACAACTCAGGAATGAACGGGACGGTGGCCCCGCCACCCTTGGACTCTCAGTACGGATACATGCACCACCATACGGGGCAGGACCCTATGATTTCCACGAGCTGCAACCCTCCCGCACCATCCCCCCCTGTTGCCACATACGACTGGATGAAACTTAAGCGTAACCCTCCAAGAACAGGCAAGCCCGGAGAGTATGGCTTCACGACATCCGGACCCAACAACGGACGGACCAACTTCACCACCAAACAACTGACGG…
Hox3	X68045.1	JX088062.1	>BlHox3 GTGTGATGGATATCTGCAGAATTCGCCCTTTAACTTCGCGGAAAATATACAAATTCTCCGTATAAATATCCAATGGGCTTCATACTTTTAATCAACACGTCTTTGGGCATATGGACATGACTTTCAAAAACGTTTTCACAGATTGATAATTGAGATTATGACATTTGAGGGGAAATTTTGATCGTCATTTTTATGGATTGTTATTGATAAGTATTTTCCTATCGGAAGTGTGTGTCATGTATCCATTGCCCGCACCCAGAGGTTACAAGTGTGTGAGTTTGGGCGCACTGTTTAAACGATTTCCCTGAGTTTGTACGTTCACACAGTAGTTCATATTGACCACGGACATCGGGGTGGAGTACTGGTGATGAGGTAGCTCGGTGTGATGTGG…
Hox6	Z35146.1	JX088066.1	>BlHox6 GGCCGCGGGAATTCGATTCGATGGGGGAAGAGAAGAAGCCAGAGGAGGACACCACACAGATGCAGTCATAGGTCACGATGACAACGTCCACCCACAATCCCTTGAGGACAAACCCAAGGAGGCAGTGGGAGAAGGCATTGCTGTGTCCAGACCAGACACCCCGCAGACGTAGAAAGCTTATGAGGCTCTGGCTGCAGTTGATGCATTACAGAAACAATTACTGGATACTGAGGAACGTGCTCAGACTTCTGAAGAAAAGGTTTCCACCCTGGAGGAGGAGTTAAGGAAGGCTAAGGAGCGAATCCGAGATCTTGAGAGGAGAACAGGCACCCCTGGCCCCACCCCGGATGGGGAGGGGGCGGAGCCAGAGACTCCCCGGTCCACCGATGAC…
IrxA	FJ167343	EU754744.1	>BlaIrxA CCGTACGCCGGCCAGGGCTACATCGCCTCCTTCGGTGCCGACCCGTCGGCCTTCTACTCGCCTTTGGCGAACCCGTACGACCCGTCGGCAGGTCTGCAGCAGCCCACCGCCTACTACCCGTACGACCCGGCCACGCTAGCCGCCGGCGCACAGTACCCATACGGCAGCTATGGCGCTATGGACGGAACAAGACGGAAGAACGCCACCCGAGACGCCACCAGCACCCTCAAGGCGTGGCTCAATGAACACAGGAAGAACCCGTACCCCACCAAGGGCGAGAAGATCATGCTCGCAATCATCACCAAAATGACTCTAACTCAGGTGTCCACATGGTTCGCGAACGCCAGGAGGAGACTCAAGAAGGAAAACAAAATGACTTGGTCGCCAAGA…
IrxB	EU754748.1	EU754747.1	>BlIrxB CTGCGAGGCCGGGCGGCCCATCATGTCGGACCCGCACACCGGCCAGGCCGTGTGCTCCTGTCAGTACGAGGGCAGGGTGGCCGGGCTGGTGCCGCCGCGGGTCGGTGAGATGTCCCTCAGCAGCGTGTACGGCTCGCCGTACGCCGGCCAGGGCTACATCGCTGCTTTCGGGGCCGATCCTTCCGCATTCTACTCTCCCTTGGGGAATCCGTTCGAGGCCATGAAGGAAGGTGCCGAGGCTTGGAGAGCGAATCTTCAGCAGCCCACCGCCTACTACCCGTACGACCCGACTCTAGCCGGCGGTGCGCCTTACCCCTACGGCAGCTATGCCGCTATGGACGGCGCGCGGAGAAAAAACGCCACCAGAGAGACCACAGCCACGCTGAAGGCC…
IrxC	EU754750.1	EU754749.1	>BlIrxC ATTTCCTACCCACACTTTGGATACTCTTTACCGTCGTCTTCACAATTGCTCATGTCCAGCCACGCCGCGTCGTGCTGCCAGGCCGGGCGGCCCATCATGTCGGACCCGCACACGGGCCAGGCCGTGTGCTCCTGTCAATACGAGGGCAGGGTGGCCGGGCTGGTGCCGCCACGGGTCGGTGAGATGTCCCTCAGCATCGTGTACGGCTCGCCGTACGCCGGCCAGGGCTACATCGCCTCCTTCGGTGCCGACCCGTCGGCCTTCTATTCCCCGTTGGCGAACCCGTACGACCCGTCGGGAGGTCTGCAGCAGCCCACCGCCTACTACCCGTACGACCCGGTCACCCTAGCCGACGGCGCACAGTACCATCCTTACGGCGGCTATGGTCCGA…
Lef	DQ148394.1		>BlTcfLef GAGCGACAATGCCGCAGCTCAACGGTAGTGGCGGCGACGATCTAGGGGCGAGCGACGAGACAATCTCCTTCAAAGACGAGGGAGAGCAAGAAGAAAAATCGGCCGAAAACGTCTCTAACGATCTCAGCGATATCAAGTCCAGTTTAGTCAACGAGTCGGAAAGTTCTCAGAGCGGCGCGGTACCTTCAGAGGGTTCCAAGCCACCGTTGCAAAGTTATCCCAGGGAGGACTCCAGAAGAGGGGACGAAGGTAGCAAATCGGAGTCTGTACCAGTCGTGAGCCGGGGACCAGCATATCTTACTCCTGGTGGAGTTATAGTTTCCAATATGGGCGTCTACCCACATCCAAACGGCTCTTTAGCGGCCAGTGCAACGTCGAACAAAGTCTCA…
Lfringe	AJ566297.1		>BlLfng ATGAGGTTGTCGTGCCGGAGGCTGGCCCTCGGGCTGAGCGCGGGCGCATTTCTGTGTTTGTGGCTGTTCCTGACGGGGTTCCAGCAGGACCTGGCGGCGGGGAGGATGGCGACTCAGGGGGACGGGTCTTCCGGCAACGAGCGATGGGCGTTAGGGAAGCATCCACGGAAGATCTCCAGTGTCGGCAGGTCCGTGGAAGACGACGACCGAGAGAATGAGATCAAGAAAACGTCCAGGACTCAGTCTAAACACAGTAAACCCGGCAACAGAAGTCCTTCGTCCGGGCAGAACACAGTGTCCGTACCCGACCGCCTGAGGAAGACTGAACTCCGGGACATTTTCATCGGTGTAAAAACAACAGAGAAGTACCACAGACAGAGGATGGACTTTC…
Lhx1/5	DQ399521.1		>BlLhx15 GGCAGCATGGTGGTGAACTGCGCGGGGTGCGAGCGGCCCGTTCTGGACCGGTTCCTGCTGAACGTGCTGGACAGAGCGTGGCACGCCAAGTGCGTGCGCTGCAGCGACTGTAGCTGCCGCCTGACGGAAAAGTGTTTCACTAGGGACTCCAAACTGTACTGTAGGGAGGACTTCTTCAGACGGTTTGGTACTAAGTGCGCGGAGTGTACTCAGGGTATCCTTCCGAACGACCTGGTGAGGAGAGCGAGGAACAAGGTGTTTCACCTCAAGTGCTTCACGTGTGCGGCCTGCTCCAAGCAGATGTCGACGGGGGAGGAACTGTTCGTGGTGGACGACGACAAATTCATCTGTAAAGACTGTTATCACAACAACAAAGTCACAGACAGGGGT…
Lhx2/9b			pending
Meis			>BlMeis GGTCAGATGGCGCAAAGGTATGACGCGGCCATTCCACACTACCCCGGGGCCATGGAAGCGGCGGCAGTCGCCACGTCTATGTACGGCAACCCCCACGCCCATCGCATGGACCCCGGCCCGCTACAGATGAACCACGGCCACGGCATGCACCAATTTCCGACGTCGCACCCCGCGCACTCCGTCATGACAGGGGTAATGTCCAGTCCTCAGGATGACCAACATAAACGAGACAAGGACGCCATCTACGGGCATCCACTCTTTCCACTTCTTGCGTTGGTCTTCGAGAAGTGCGAACTGGCCACATGCACCCCACGAGAGCCGGGAGTTGCGGGCGGGGACGTCTGCTCTTCCGAATCGTTCAACGAAGACATCGCAGTGTTCGCCAAGCAGG…
MnxA	AF308821.1		>BlMnxA TGGATATCTGCACTGGCCTTGGCTCTTCGTTATCTGATGAGCCATCAATACTGTCCGTTACGTCTATCTCCTCCTGCGCATGCTCACTGTAGTCTTCATCCGGGTCACTAAGGTCCGCCATGTTGTAAGTGTCTTTGGGGTCCTCCATTTTGGAGGAATCGGTGCCCTTGGCGCTCCCGTTTGTGGATTTCTCTTGTGTTACTTCATCTTTGGCCTTCTTGCTTCTCTTCCACTTCATTCTGCGATTCTGGAACCATATTTTGACCTGTGTTTCTGTCAACATGAGTGCTGTAGCCACCTCGAACCGTTTAGGACGAGACAGGTACTTGTTTTCCTTGAAGTACTTCTCCAACTCCAACAGCTGCTGGCTGGTGAAGGCGGTACGGGGCCG…
Msx	AJ130766.1		>BlMsx TAATGGCTCAATCGACGCTACCGACGAGCAGCAACTCGGCCTTCAGCAAGCCGACGACTTCGGCACCCTCCTCGGCGAGCAGTCCGACCAGCACCGAGAAGCTGCCCTTCAGCGTCGCCTCCCTGATGGCTGATAAGCCGAAGGAAACGGAGCAGAACCAGTCCGACAGCGGGCCACCACCTCTCCAATCTCCCGGCGGGCCCCAGTCGCCTGCCTCCCCGCCGGCTACCGTGCCAGCCGCCCCGGCGCCTCCTCCCTCCCGCCCGTCGGACTTCAGCGTCGAGGGGATCCTTAGCAAACCGTGTTCTTCAGAAACTGCAGCGGCTGAGAAAGGACATGACCCGTCAGGTTTCGCCGCTGCCAGGTTCCCGTGGCTTCAGTCGTCACGTTAC…
Nkx2.1	AF077840.1		>BlNKX2.1 ATAAGCCCTAAGCAAACGACCCCGTTCTCCGTGACAGACATCCTCAGTCCTCTCGAGGAGATGTACAAAAAACCCATGGACGGCACGATGACTGGAGGCTACGCGGGGACGATGAACGCCGCCGCCGGCATGGGAGCCGGAGGGTACCGCCAACAGGTGACTCAGCCTCTGCAGCACCAGAGCATGAACGTGCCGGTGTCCAACCCGTACATGCACGTCCCGACTCAACTGTCTCACGGCATGGCCAACCCGTACTGTAACGGCAACGTGTCGGACCTGCCGCACTACAACGAACACGTCCGCAACACGGCGTCGTCCTGGTATGGAGCCAACCCCGACCCACGCTTCTCATTTCCACGGCTGATGGGAGGTCACTCGGGAGGTATGGG…
Nkx2.2	AF032999.1		>BlaNKX2.2 ACAGAAGAAAAGCGAACGCTTTACAAAACTTTTCCAGGGAAAAGTAGACTAACTTTATGTGCCGTAATAAGATGAGTTGCAGTATGTGTAGTCGGCCCAAGAGCTTGTTGCAATAGACACGTGTTGAACAGCATCAGAAGAGTCCTCGAAATATCTTAACAATCGTGACTCTCTCAACGTCTCACAAGTTTGTGTGTGCAGAAATTCGCGACGACTCGCTGACAGAAAAAGGTACTCTTGACTGTTTTCTTCGTTTTCATACCGCAACATCTTATAAGGACATGGACTATAGAGTGAGGAGTGGGTCTGTTGTTGGCCACTCGTCTACCTGAGTGGTGA
Nkx6	EEN65080.1		>BlaNKX6 CAGAGCGCGTTCGTACTCAGTAACCCTCCACTAGCGGCCCTGCACAACATGACGGAGATGCGCGCTCCCCCGGTGTGTCCCAGCCAGTATCCCTCCTTCACCTCAACGTCTCCCCTCAAGCCCATGTCTCTGTCCACCTTCACCAGTCAAGCCACCACGCCGTACGGGATCTCGGACATTCTCTCCCGACCGGTCACCGTGGCCAACTCGCTCAACTCCGTGAACTCTCTCTTCACTATCCCCAGGCTGAACATGAACATGAACAATCCTGCTGCGGGCATGTACTTCAACCCGGCGGCCAGGTTTGACAAGGGCCTGGGAGACCCTTCCGGCAGGGCGTCGATGTACTGGCCGGGGATGATGCAGGGTGCCGGATGGAGAGACAGATTC…
Nova	JF314363.1	JF314355.1	>BlNova ATGACAAAGCATGTGCTTTCATTGTTAACAAAATTGTGGAGGATCCACAGAGTGGAAGCTGTCCGAATATCAGCTATGCCACATACACTGGACCTGTAGCCAATGCGAACCCCACTGGGTCTCCTTATGCTAGTCCCATGTCACCACTACAAAATGGCAGTGCTTCTCCTACTGCCCTGGCAGCACAAAGCCTGTCCAATCTGGGTTTTAGCTTAGGAGCTGCGGGTTTGGGGCCTGTGGGTCAGGCAGATGCAGCAGCTGCACACATTACAGCTGCGCTCAACACACTAGCTACTTATGGCTATTCCGACCTTACAGGTGGATTGGGGGTGAGTCTGGGAGGGGGGGCAGCAACACTTCCTACAGCAGTAGGCGTCACGAATGGGGCCAG…
Otp			pending
Otx	AF043740.1	EU685295.1	>BLOtx ATGGCGTACATGAAGTCACCGTACGGTATGAACGGACTGAGTCTGTCCAACCCGGGCATCGACCTGATGACACACCACCACCACCCGGGGGTCAGCCAGTACTACAACCCGACCAGCGCTTACACAGTGACGGGACAGTGTCCGCCGCCTCCCCGGAAACAGCGCCGGGAGCGCACGACGTTCACGCGGGCCCAGCTGGACGTGCTGGAGGCGCTGTTCGCCAAGACACGGTATCCCGACATCTTCATGCGGGAAGAAGTGGCACTTAAGATCAACCTCCCGGAGTCTAGAGTACAGGTGTGGTTCAAGAACAGAAGGGCCAAGTGCAGGCAGCAGGCGGGCCAGGCCAAACCTCGCCCCAAGAAGAAGTCCGCCTCTCCCCCGCCCACCAG…
Pax2/5/8	AF053763.1	EU685298.1	>BlPax258 CGATTAACGACACAGTTCCCAGTGTCAGCTCTATAAACAGGATTGTCCGAAACAAGGCGGCGGAAAAGGCCAAGCAGTCACCCCACAGTCCCCAGCAGTCACCCCAGGGCGCTGGCACGCCCAACTCCGTGGGACCCATGGCGTCCGGGCCCGTGGCTACCTCTGCGTCCAACAACGCTCCCGGGTCGGACAGCGCGCAGAACGGCTCGTCCTACAGTATTAACGGCATCCTGGGCATTCACCACAGCAACCCTGAAAAGGTCAAGCGAGAAGGAGACAGAGAAACTGGTCCGGCCATGGAAAATGGCATGATAGTCAACGGTGACCCCGAGCAGAAGCGTTCAACGTTCACACCCGACCAACTAGAAGCCTTGAAACAAGCGTTCAAT…
Pax3/7	AF165886.1		>BLPax3/7 CGAGGTGGAGAAGAAGATCGAGGACTACAAGCGAGACAACCCCGGCATGTTCAGCTGGGAGATCCGGGACCGGCTGCTGAAGGACGGGATGTGTGACCGCAGCACCGTCCCCTCCGTCTCGTCCATCTCACGCATCCTCCGCGGAAAGGGACACAAGATCAGCGACTTGGAGATGGAGGGAGAGGACGAGCTCAGTATCGACGGCGATCGGAAGCCACACAGCATCGACGGCATCCTGGGAGAGAAGAATGGTCCTGGAGACAGTTCGGACTGCGACTCTGAGCCCGACCTGCCCCTGAAGAGGAAGCAGCGCCGCAGCCGAACCACCTTCACTCCGTAGCAGCTGGACGAGTTGGAGAAGGCCTTCGAGCGAACCCACTACCCGGACA…
Pax4/6	AJ223440.1		>BlPax4/6 CATAGCGGCGTGAACCAGCTCGGGGGCGTGTTCGTGAGCGGCCGCCCGCTCCCCGATTCCACGCGGCAGAAGATCGTTGAGCTGGCGCACCAGGGCGCGCGGCCCTGCGATATTTCCCGCCTTCTGCAGGTCTCGAATGGGTGCGTGTCCAAGATTCTGGGAAGGTACTACGAGACAGGGTCGATCCGACCCCGCGCCATCGGCGGCTCCAAGCCCCGGGTAGCCACGCCCGAGGTGGTCGCCAAGATCGCGCAGTTCAGGCGGGAGTGCCCCTCCATCTTCGCCTGGGAGATCCGGGACAGACTGCTGTCAGAGGGCATCTGCACCAACGAGAACATCCCCAGCGTTTCATCCATTAACCGCGTGCTGCGTAACCTGGCGAGCGGGGA…
PCBP			>BlPcpb ATGGACATCTCTTTGACGACGGAAAATAAGGTGCCGGGCGAAGCCCCCTCAGTCACCCTTACCATACGTCTCATCATGCAGGGAAAGGATGTTGGCAGCATCATTGGGAAAAAAGGAGATACTATAAAAAGGTTCCGTGAGGAGAGCGGCGCCCGCATCAATATCTCCGACGGCTCGTCACCCAAGCGCATCGTCACCATCACAGGATCCACAGAAAATATCCTCAAGGCCTTCAATATGATAGGCAAGAAGTTTGAAGAGGATATGAAGGCAGCCCATGTGAACAGTTCTGTTCCTGTACCGCCAGTCACATTGCGACTGATCGTCCCCGCAAGTCAGTGTGGATCGCTGATCGGGAAAGGGGGTTCCAAGATTAAAGAGATCCGAGAGG…
Sim	AJ506161		>BlSim CCGCTGCCTTCTGCCATAACGTCCCAACTGGACAAGGCAAGCATCATCCGTCTCACCACCAGCTACCTCAAGATGAGGGCCGTGTTCCCCGAAGGACTCGGAGATGTCTGGGGCCGAATAAGTAGCAGCAGTAGCGCGATGGACGCGATAGGCGAAGAGCTGGGCTCGCACCTACTACAGACGTTAGACGGTTTCCTATTCGTAGTAGCACCAGACGGCAAGATTATGTACATATCGGAGACAGCGTCTGTACACCTTGGTCTGTCACAGGTGGAGTTGACAGGGAACAGTATCTATGAGTACATCCACCCAGCTGACCATGACGAGATGACTGCCATCCTCGCTGTGCATCAACCCATCCACACACATATCATGACAGATTTTGAGTTGGA…
Six3/6	EF195743		>BlSix3/6 ACGGGCAACTTTAGGGACTTGTACCACATTTTGGAGAACCATCGCTTCACCAAGGAATCTCATGCCAAGCTCCAAGCCATGTGGCTCGAGGCGCACTACCAGGAAGCCGAGAAGCTGAGAGGAAGACCGCTCGGGCCCGTCGACAAGTATCGAGTCCGGAAGAAGTTTCCCCTACCCCGAACCATCTGGGACGGAGAGCAAAAGACTCACTGTTTTAAGGAACGCACCAGAAGCTTGTTACGAGAATGGTATCTACAAGATCCTTACCCAAACCCGCAAAAGAAGAGAGAACTAGCACAGGCCACGGGCCTGACCCCAACGCAAGTCGGGAACTGGTTCAAAAATCGCCGGCAGAGGGACCGGGCGGCCGCCGCAAAGAACAGTTGGTT…
Snail	AF081809.1	HM359129.1	>BlSnail
			GGGGCGATTGGAGCTCCCCGCGGTGGCGGCCGCTCTAGAACTAGTGGATCCCCCGGGCTGCAGGAATTCACTAGTGATTTCCCTCGGAAACCATGCCGCGGTCTTTCCTTATCAAGAAGAAGTTGCACCACGCGACCAAGAAGCCACGTTTCGACGACTCAGTGATCAAACCGTTCCCGGAGCTGGCGATCATCGAGCCGGGGCTGGTCGTCCCCCCGCCCGCGGTGTGGCCCGTCCCGCTGTGCTACCCGTCCGAAGCCGCCCTGGAGTTCGGAGGCCTCCCGCCCATGCCGCTCTCCCCCGAGCCGCCGGCACGGGCCTCCCCGCCGCTACCGATGGAGGCGGAGCTACCCGGCGGGGAGACCCCGCATGGCAAGCCGACGAAGAAGCGGACGCCGT…
SoxB2	DQ644542.1		>BlSoxB2 ATGGCCAAACCCAGCGACCACGTCAAGCGGCCGATGAACGCCTTCATGGTGTGGTCACGCGGACAGCGCCGGAAAATGGCCCAGGAAAACCCCAAGATGCACAACTCGGAGATCAGCAAGCGTCTTGGAGCCGAGTGGAAACTTCTGACGGAAGACCAGAAGCGGCCCTTCATCGACGAAGCCAAGCGGCTACGTGCCCTACACATGAAGGAACACCCCGACTACAAGTACCGGCCCAGACGAAAACCCAAGAACCTGCTGAAAAACAAGGACAGGTACGCCTTTCCCATTCCGTGTATTCCCTCGGCCGACGACCCTATGATGCGGTCCATGGGTGCTGTCACCACGCAGGGAACAGGCTTTCCATCGGGACTGTCTATCGACAAAATG…
Rx	XM_002609729.1		>BlRx TATGAAGACCGTGCCCGAGGGAAGTACACGCCTGGCTAGCCCCCGTTTGGAGCGGGATGTCCCCGTGCAGCGACCCAACACCTTCACCATAGACTGGATCCTGGCTCACTCCGTCCGGGGAAAAACTCCCCACACAGACGCTCAGGAAACAGTGTCGGACAATTCTATCTGCTTGACCACAACTGCCCGTGCTTCCCCACGACCAACAGAGCGGGATCTCACCGTCCCTTCCTCGGGAGGAAACAGCAGGGTGCCGCCGGCCGCCACCTGCTCGTCTCCCCGCCGACCCGTCCCCGCGGACGATCCGGTAAAACCAGCGGGACATAAGAAGGAAGACCGTCGGGAGCCCACGCGCTCACCCTCGCCGGTGAACCTGTCGAGCCCGGCGTCGGA…
Wnt3	AF361013.1	EU685300.1	>BlWnt3 CGCGTTATGGATTCAGTACGCTGCCAGGTGTCGGTCTTGTTCCTGTTCGTCATTTGGTCTCAGACGGCGGACGTCGGCATGGGTTCTCCCGGGTGGTGGTATCTGGCGGTGGGACCACAGTTCAGTTCACTGGCTGCTGCCAATGCGGGAGGACAGGGGAGAAGATGGCCGCTGGTCTGCAGCAGTATACCAGGTTTGGTGCCGAGACAGATCCGGTACTGCCGGAAGTTTCACGAGATCATGCCGTTCGTTGCCGACGGCACGAAGCTGGGCATCCGGGAGTGTCAGCATCAGTTCCGCGGGCGCCGCTGGAACTGCACCACCGTCCAGGGACAGGTCTCCATCTTCGGACCAGTCTTAGACAGAGGAAACATCAGTACCACACCAAAAA…
Wnt5	AF361014.1	EU685301.1	>BlWnt5 TGATACCACGGTCTGAAGATGGCGGTACAGATGAGTCTGCGGGTACTGCGGGTGCTGGTGACACTGCTGTCCTGTTACACACACCTGGGCAGAGTCAGGGCCACCTGGTGGCAAATGGCAGTGGATTCGAGATTGTACAGCCTGTCCCGGGCGGAACTGTACATAATCGGGGCTCAGCCGCTCTGCACCTCGTTGGCGGGGCTGTCGTCGGGACAGAGAAAACTGTGTAACTTGTATCAGGACCACATGGCGTCTGTGGGCATCGGGGCCAGACAGGGGATAGAGGAGTGTCAGCACCAGTTTAGGGACCGAAGATGGAACTGTACCACGTCGGACGAGGACTCCGTCTTCGGCAGGATAGTCAACATAGGCAGTAGAGAAGCCTCCTTCA…
Wnt7		EU685303.1	>BlWnt7 GAAGCTGCCTTTACTTACGCCATCAGCTCGGCGGCGCTGGTGCACGCTATCGTCACAGCCTGCAGCCAGGGTAACATCTCTGACTGCGGCTGTGACCGTACGAAGGAGGGCGATCTGAACGACGAGGGCTGGAAGTGGGGCGGCTGCTCCGCCGACGTCAAGTACGGGCTTCGCTTCTGCAAGAAGTTCGTGGACGCCCGGGAGGTGGAGCAGAACGCGCGGGCTCTGATGAACCTCCACAACAATGAGGCTGGTAGGAAGGTGATTGACCAGCACACACGTCTGGAGTGTAAGTGTCACGGTGTCTCCGGCTCCTGCACCATGAAGACATGTTGGATTACTCTCCCACGCTTCCGAGAGGTCGGCAACATCCTGAAGGAGAAGTATCACC…
Wnt8	AF190470.1		>BlWnt8: GGAAGGCGGTGAGACAGACAaTGAAGCGGGTGTGTAAGTGTCACGGCGTGTCGGGAAGCTGCACCACCAAGACATGCTGGCTCCAGCTGGCCGACTTCCGCGCCATCGGCGTCTTCCTCAAGAAGAAGTACAAGAAGGCGGACAAGGTGGACTACGTGCGCGGTCAGCTGACGGAGAACAACAGCGCCAGCTCCAAGAGGAACACCGGGCTTAAGAAGGACATGGTGTTCCTTGAGGATTCCCCCGACTACTGTAGGCAGAACCTCACCGTAGGGTCACGGGGAACTCTTGGACGTGAATGCCTCCGCGGAGGGAAAAACATGGACAAATACGAGAAGAAGAGTTGCAAGCGCCTtTGtAAGGACTGCGGATACGTTCCGAAaAGGATCA…
Zic	AJ252245		>BlZic TACGGCTTCAACCAAGTGTCGAGTCCGCGTCGCGACCACCTCATGTCCAACCAGCTCAATCATCACATGGCACCCATGAACATGCCGCCGCATGGCCCTGCAGCTTCTTCCGCTACATGAGATAGCCCATCAAGCAGGAGCTGTCCTGTCTCTGGATAGACCCCGACCAGCCCGAGCCCAAGAAGCCCTGCAACAAGTCCTTCTCCACCATGCACGAGATCGTCACCCACGTCACGGTGGAGCATGTCGGCGGGCCCGAGTGCACCAACCACGCCTGCTTCTGGAAGGACTGTCCCAGGGACGGCAGGCCTTCAAGGCCAAGTACAAACTGGTCAACCACATACGGGTCCACACGGGAGAGAAGCCCTTCCCCTGTCCCTTCCCAGGCTGTG…
